# Supplementary material for: Analysis of Molecular Disordering Processes in the Phase Transition of Liquid Crystals Observed by Patterned-Illumination Time-Resolved Phase Microscopy
Source: Materials (Basel). 2021 Sep 23;14(19):5491. doi: 10.3390/ma14195491 (PMC8509586; doi:10.3390/ma14195491)
Supplement: Supplementary file 1 [file materials-14-05491-s001.zip]

Archive with 1 entries (1 files):
- materials-1371222-supplementary.pdf
